# Supplementary material for: Care needs and care consumption in psychosis: a 4-year longitudinal analysis of guideline concordant care
Source: Epidemiol Psychiatr Sci. 2021 Nov 19;30:e73. doi: 10.1017/S2045796021000640 (PMC8611928; doi:10.1017/S2045796021000640)
Supplement: Supplementary file 1 [file epssup.zip]

Archive with 3 entries (3 files):
- S2045796021000640sup001.docx
- S2045796021000640sup002.docx
- S2045796021000640sup003.docx
